# Supplementary material for: Functionalized GO/Hydroxy-Terminated Polybutadiene Composites with High Anti-Migration and Ablation Resistance Performance
Source: Polymers (Basel). 2022 Aug 15;14(16):3315. doi: 10.3390/polym14163315 (PMC9414271; doi:10.3390/polym14163315)
Supplement: Supplementary file 1 [file polymers-14-03315-s001.zip]

Archive with 1 entries (1 files):
- polymers-1870398-supplementary.pdf
